# Supplementary material for: Road transportation is associated with decreased intestinal motility in horses
Source: Front Vet Sci. 2025 Aug 18;12:1647236. doi: 10.3389/fvets.2025.1647236 (PMC12401009; doi:10.3389/fvets.2025.1647236)
Supplement: Supplementary file 7 [file Table_7.xlsx]

## Sheet: Overview
Matrix of abnormal findings (normal findings are not recorded; shaded cells = missing data)
unique ID	MAF007	MAF008	MAF010	MAF011	MAF013	MAF014	MAF015	MAF016	MAF017	MAF018	MAF019	MAF020	MAF021	MAF022	MAF023	MAF024	MAF027	MAF028	MAF029	MAF032	MAF034	MAF035	MAF036	MAF037	MAF038	MAF039	MAF040	MAF041	MAF042	MAF043
Horse #	H1	H2	H3	H4	H5	H6	H7	H8	H9	H10	H11	H12	H13	H14	H15	H16	H17	H18	H19	H20	H21	H22	H23	H24	H25	H26	H27	H28	H29	H30
signalment	13yo TB F	8yo ponyX MC	4yo QH MC	2yo QH F	1 yo QH M	3yo TBx F	7yo TB MC	7yo WB MC	5yo TB F	7yo TB MC	20yo QH F	18 ASH F	1yo Conn F	12yo QH MC	10yo QH F	1yo pony MC	15yo Perch MC	9yo QH MC	7yo QH F	7yo TB MC	4you TB F	8yo pony MC	9yo QH MC	9yo QH MC	8yo TB MC	11yo TB MC	18yo ShireX F	15yo QH MC	9yo QH F	3yoQH MC
travel history	occasional	occasional	frequent	nil/unkwn	nil/unkwn	nil/unkwn	occasional	occasional	occasional	occasional	occasional	occasional	nil/unkwn	occasional	occasional	nil/unkwn	occasional	occasional	occasional	frequent	frequent	occasional	nil/unkwn	occasional	frequent	frequent	nil/unkwn	nil/unkwn	nil/unkwn	nil/unkwn
trip #	2	2	3	3	3	3	4	4	4	5	5	5	5	6	6	6	6	6	6	7	7	7	8	8	8	8	8	8	8	8
T-1
observations (n=28)				tucked up					s/typic behaviour (w/sucking)	tucked up			tucked up					tucked up							faecal staining perineum		faecal staining RH		tucked ups/typic behaviour (weaving, cribbing, w/sucking)
demeanour (n=28)	agitated	agitated		QAR	QAR	QAR				QAR	agitated			QAR	QAR														QAR
vet exam (n=28)				abn thor ausc							abn thor ausc		abn thor ausc		abn thor ausc					abn thor ausc		abn thor ausc				abn thor ausc			abn thor ausc
						abn MM colour /CRT			abn MM colour /CRT						abn MM colour /CRT	abn MM colour /CRT
														bilat IC DJD	foot sore (Obel 1)			↑'d DP's (Obel 1)										laminitic rings
US (n=26)	horse arrived late	horse arrived late					not on site at this time	not on site at this time									incr free PF and fibrin
T0
observations (n=27)			drank little o/nte	drank little o/nte	drank little o/nte	drank little o/nte											ate little o/nte	ate little o/nte	ate little o/nte	ate little o/nte
demeanour (n=27)		agitated /nervous			QAR	QAR				QAR	QAR		QAR						QAR								QAR
vet exam (n=15)			not recorded																	early departure	early departure	early departure	early departure	early departure	early departure	early departure	early departure	early departure	early departure	early departure
abdo US (n=27)	mid-gestation foetus													at second departure depot	at second departure depot	at second departure depot
loading
ease of loading (n=30)					mod encgment			mod encgment	mod encgment								poor					mod encgment							mod encgment	mod encgment
off-loading
sweat score (n=30)															1		1	2	1				1	1	1	1		1	2	1
observations (n=30)															tucked up			tucked up						tucked up	tucked up				tucked up
T1
observations (n=30)		tucked up; faecal staining perineum		soft faeces on HL		pawing in stable			s/typic behaviour (w/sucking)		SND bilat MOD								shuffling (Obel 1), ↑DP's								faecal staining perineum		faecal staining perineum
demeanour (n=30)	QAR	QAR			QAR									QAR	QAR			agitated	QAR				QAR		QAR	QAR	dull	QAR	QAR
vet exam (n=30)		gas abdo ausc				gas abdo ausc																				gas abdo ausc	gas abdo ausc			coughing
	coughing			abn thor ausc									abn thor ausc									abn thor ausc	abn thor ausc
	↑CRT / MM's								↑CRT / MM's							↑CRT / MM's	↑CRT / MM's	↑CRT / MM's	↑CRT / MM's			↑CRT / MM's								↑CRT / MM's
abdo US (n=30)				abn JEJM			abn JEJM	abn JEJM	abn DUOD & JEJM						abn DUOD & JEJM	abn JEJM			abn DUOD & JEJM	abn DUOD		abn JEJM	abn JEJM	abn JEJM	abn JEJM	abn JEJM
T2
observations (n=23)									stereotypic behaviour (w/sucking)														skin abn	not eating much		has rolled twice	sweat score now 1		still tucked up
demeanour (n=28)					QAR		QAR	QAR												QAR			QAR	QAR	QAR	QAR	Dull	QAR	QAR
vet exam (n=23)							gas abdo ausc						gas abdo ausc
sonographic assessment (n=28)	unable to complete	unable to complete																							abn JEJM				abn DUOD & JEJM

## Sheet: T-1 data
						1=TB 2=SB 3=QH 4=ASH 5=other	1=MC or male 3=Female						2=Racing 3=Perf/comp 5=Unknown	1=Sedentary 2=Light/low 3=Med/high 4=Unknown	1=Nil/unkwn 2=Occasional 3=Frequent				Evening before departure vet exam (T-1)						1=Normal 2=Abnormal	1=Normal 2=Abnormal	1=Normal 2=Abnormal	0=nil 1=decreased 2=normal 3=increased	0=nil 1=decreased 2=normal 3=increased	0=nil 1=decreased 2=normal 3=increased	0=nil 1=decreased 2=normal 3=increased	Sum of four quadrants		1=BAR 2=QAR 3=other			T-1 Ultrasound exam
Trip	Date of pre-departure exam	Horse number	#	Horse name	Age (yrs)	Breed	Sex	Height (cm)	Girth (cm)	BW (tape) (kg)	Shoulder width (cm)	Body condition score	Use / activity	Exercise intensity	Past travel	Location prior to depot	T/pt time to depot (approx) (h)	Time at depot (d)	Time fed	Time PEx completed	Interval since feeding	HR (bpm)	RR (bpm)	Temp-erature (oC)	MM colour & CRT	Pulmonary auscultat-ion	PEx	Abdo auscultat-ion (LD)	Abdo auscultat-ion (LV)	Abdo auscultat-ion (RV)	Abdo auscultat-ion (RD) coded	Abdo auscultat-ion composite	Abdo auscultat-ion (RD) (ICS in 2 min)	Demean-our	Other comment	Other abn (describe)	Time US exam started	Interval since feeding	DUOD#	DUOD contr blinded # (count)	DUOD motility blinded grade	CAEC#	CAEC motility blinded grade	COLN#	COLN motility blinded grade	JEJM#	JEJM motility blinded grade	US motility composite (sum of grades)	Cortisol sample # T-1
2	2022-10-11	MAF007	H1	Unknown or witheld	13	1	3	160	198	618	43	3	5	4	2	Beresfield	0.5	0	19:00:00	19:45:00	00:45:00	42	28	38.1	1	1	1	1	1	2	2	6	8	3	excited		arrived late
2	2022-10-11	MAF008	H2	Buddy	8	5	1	141	178	470	40	3	5	4	2	Tamworth	4	0	19:00:00	19:14:00	00:14:00	52	24	38.4	1	1	1	2	2	2	1	7	4	3	agitated		arrived late
3	2022-11-15	MAF010	H3	Unknown or witheld	4	3	1	143	172	420	50	3	3	3	3	Scone	3	1	15:00:00	15:50:00	00:50:00	28	32	37.8	1	1	2	2	2	2	1	7	4	1		solar keratitis white blaze	16:20:00	01:20:00	6174	4	2	9209	1	8871	3	2427	3	9	MAF024
3	2022-11-15	MAF011	H4	Unknown or witheld	2	3	3	142	176	448	41	3	5	4	1	Port Macquarie	3	0	16:00:00	16:47:00	00:47:00	48	28	37.3	1	2	2	2	2	2	1	7	3	2		mild 'heave' line (tucked up)	16:47:00	00:47:00	2393	4	2	9925	2	8071	3	3942	3	10	MAF025
3	2022-11-15	MAF013	H5	Unknown or witheld	1	3	1	137	156	318	37	2	5	4	1	Brisbane	12	0	16:00:00	16:15:00	00:15:00	47	28	37.8	1	1	2	1	2	2	1	6	3	2		granulating wound on R cheek	18:15:00	02:15:00	8690	5	3	1335	1	7153	2	7942	2	8	MAF027
3	2022-11-15	MAF014	H6	Unknown or witheld	3	5	3	153	176	448	47	2	5	4	1	Dropped off by O	2	0.5	17:00:00	18:30:00	01:30:00	44	20	38.1	2	1	2	3	3	2	1	9	3	2	loose faeces	bot fly eggs on mane	18:30:00	01:30:00	4253	4	2	5120	2	2262	3	9432	3	10	MAF028
4	2022-11-23	MAF015	H7	Unknown or witheld	7	1	1	165	185	514	49	3	2	3	2	Bob's farm (local) - at Singleton o'nte	1			not on site at this time																not on site night before transport
4	2022-11-23	MAF016	H8	Unknown or witheld	7	5	1	163	196	601	51	3	5	4	2	Sawyer's gully to Singleton o/nite	1			not on site at this time																not on site night before transport
4	2022-11-23	MAF017	H9	Unknown or witheld	5	1	3	157	185	514	49	2	2	3	2	Brisbane	14	0.5	19:15:00	19:30:00	00:15:00	36	18	38.2	2	1	2	2	2	2	2	8	6	1	on arrival		19:40:00	00:25:00	3332	3	2	2774	3	3428	3	4694	2	10	MAF036
5	2022-11-29	MAF018	H10	South Pacific	7	1	1	167	189	545	44	2.5	2	3	2	Brisbane	14	0.5	15:00:00	17:30:00	02:30:00	32	9	37.2	1	1	2	2	2	3	2	9	6	2		tucked up	19:43:00	04:43:00	1817	3	2	2556	2	5835	3	8601	3	10	MAF059
5	2022-11-29	MAF019	H11	Unknown or witheld	20	3	3	149	189	545	54	4	3	3	2	Brisbane	14	0.5	15:00:00	16:00:00	01:00:00	42	16	37.8	1	2	2	2	2	2	1	7	2	3	slightly flighty		20:11:00	05:11:00	9839	4	2	9658	2	6867	3	6366	3	10	MAF060
5	2022-11-29	MAF020	H12	Unknown or witheld	18	4	3	150	183	502	54	3	5	4	2	Brisbane	15	0.5	15:00:00	16:00:00	01:00:00	36	12	37.5	1	1	1	2	3	3	3	11	11	1			20:33:00	05:33:00	2229	5	3	4945	2	7370	2	2845	3	10	MAF044
5	2022-11-29	MAF021	H13	Unknown or witheld	1	5	3	129	142	240	39	2	5	4	1	Not specified, but <2h travel	2	0.5	15:00:00	16:00:00	01:00:00	50	14	38.4	1	2	2	2	2	2	2	8	5	1	green, but tractable	tucked up	18:42:00	03:42:00	9421	3	2	5711	1	9457	2	8809	3	8	MAF043
6	2023-02-19	MAF022	H14	Unknown or witheld	12	3	1	153	179	470	48	3	5	4	2	Wangaratta	3	2	14:00:00	15:40:00	01:40:00	36	20	37.4	1	1	2	2	3	2	3	10	13	2	quiet	bilat IC arthritis	15:54:00	01:54:00	8960	3	2	9799	2	3841	2	9858	2	6	MAF048
6	2023-02-19	MAF023	H15	Unknown or witheld	10	3	3	153	197	610	50	4	5	4	2	Chiltern	2	2	14:00:00	16:05:00	02:05:00	28	36	37.9	2	2	2	1	2	2	2	7	7	2		foot sore	16:14:00	02:14:00	5814	2	1	6730	2	5248	1	5611	2	6	MAF049
6	2023-02-19	MAF024	H16	Unknown or witheld	1	5	1	136	153	300	36	3	5	4	1	Vic	4	2	14:00:00	16:30:00	02:30:00	52	52	37.7	2	1	2	2	2	2	2	8	7	1			16:34:00	02:34:00	6862	3	2	6136	1	3128	2	1022	1	6	MAF050
6	2023-02-19	MAF027	H17	Percy	15	5	1	173	222	814	56	3	5	4	2	Captains Flat	2	4	16:00:00	22:45:00	06:45:00	40	14	38.2	1	1	2	2	1	2	1	6	3	1		perianal melanomas	22:55:00	06:55:00	3635	6	3	8766	2	1312	3	2037	2	10	MAF113
6	2023-02-19	MAF028	H18	Unknown or witheld	9	3	1	142	175	441	45	3	5	4	2	Nimmitabel	3	3	16:00:00	21:50:00	05:50:00	42	20	38.3	1	1	2	2	1	2	1	6	3	1	very pushy, ignorant	tucked up; LH pastern - old rope injury?	22:26:00	06:26:00	9932	4	2	8025	1			7068			MAF112
6	2023-02-19	MAF029	H19	Unknown or witheld	7	3	3	146	182	492	51	4	5	4	2	Nimmitabel	3	3	16:00:00	21:45:00	05:45:00	36	18	37.8	1	1	2	1	2	2	2	7	6	1	abn dental wear - crib biter?	↑ DP's, walking OK	21:58:00	05:58:00	8073	6	3	2271	3	4112	2	4034	2	10	MAF111
7	2023-02-26	MAF032	H20	Unknown or witheld	7	1	1	163	184	507	52	3	2	1	3	Vic	8	2	15:00:00	17:40:00	02:40:00	28	21	36.9	1	2	2	2	2	2	2	8	6	1	calm or quiet	does not tolerate inguinal window well	18:45:00	03:45:00	9821	2	1	1979	2	1186	1	3837	1	5	MAF6.102
7	2023-02-26	MAF034	H21	Unknown or witheld	4	1	3	163	181	484	49	2	5	2	3	Vic	8	2	15:00:00	17:15:00	02:15:00	32	14	37.2	1	1	2	2	2	2	2	8	8	1		dry skin (bird poo)	18:35:00	03:35:00	4784	3	2	6022	2	6065	3	2300	2	9	MAF6.101
7	2023-02-26	MAF035	H22	Unknown or witheld	8	5	1	100	140	230	38	4	5	2	2	Vic	8	2	15:00:00	18:00:00	03:00:00	42	21	37.5	1	2	2	2	2	2	3	9	11	1		fidgety for US exam	19:05:00	04:05:00	5238	6	3	6951	1	1664	2	5789	2	8	MAF6.103
8	2023-03-05	MAF036	H23	Unknown or witheld	9	3	1	148	177	455	43	3	5	4	1	SA	14	2	14:00:00	16:05:00	02:05:00	36	42	37.6	1	1	1	2	2	3	1	8	4	1	calm or quiet		17:50:00	03:50:00	1344	1	1	5755	2	7460	2	5561	2	7	MAF8011
8	2023-03-05	MAF037	H24	Unknown or witheld	9	3	1	151	175	441	40	3	5	4	2	SA	14	2	14:00:00	16:10:00	02:10:00	32	36	37.4	1	1	1	1	2	3	1	7	3	1		scar LH distal canon	18:20:00	04:20:00	1975	1	1	9081	2	7705	2	9593	2	7	MAF8007
8	2023-03-05	MAF038	H25	Unknown or witheld	8	1	1	169	188	537	49	3	2	3	3	Wagga	1.5	2	14:00:00	16:30:00	02:30:00	28	24	37.4	1	1	2	2	2	1	1	6	2	1	v tractable	faecal staining perineum & gaskin	18:32:00	04:32:00	5940	1	1	5141	1	7710	1	7994	2	5	MAF8015
8	2023-03-05	MAF039	H26	Unknown or witheld	11	1	1	172	196	601	52	3	2	3	3	Wagga	1.5	2	14:00:00	17:03:00	03:03:00	28	20	37.2	1	2	2	3	3	2	1	9	3	1	swelling LH - ? old injury	RH dorsal canon old injury (mild bilat HL oedema, LH > RH, cause not obvious)	18:41:00	04:41:00	5320	1	1	7142	1	8119	1	9553	1	4	MAF8008
8	2023-03-05	MAF040	H27	Unknown or witheld	18	5	3	161	207	695	52	4	5	4	1	Vic	8	2	14:00:00	16:40:00	02:40:00	36	20	37.9	1	1	2	2	2	2	1	7	3	1	faecal staining RH	seems doughy?	18:11:00	04:11:00	4168	0	0	9068	1	3396	1	4012	2	4	MAF8016
8	2023-03-05	MAF041	H28	Unknown or witheld	15	3	1	156	185	514	41	2	5	4	1	Vic	8	2	14:00:00	16:50:00	02:50:00	42	14	37.3	1	1	1	1	2	2	1	6	4	1	laminitic rings; moves well, no ↑ DP	fidgets and kicks during US exam	18:50:00	04:50:00	9384	2	1	8526	1	9940	2	7179	1	5	MAF8009
8	2023-03-05	MAF042	H29	Unknown or witheld	9	3	3	152	194	585	51	4	5	4	1	Vic	8	2	14:00:00	16:20:00	02:20:00	40	36	37.8	1	2	2	1	2	2	3	8	9	2	sl tucked up	stereotypies: weaving, stall kicking, cribbing; scar LH distal canon	18:04:00	04:04:00	1653	2	1	8683	1	3926	1	1381	2	5	MAF8010
8	2023-03-05	MAF043	H30	Unknown or witheld	3	3	1	150	175	434	44	3	5	4	1	Vic	8	2	14:00:00	17:10:00	03:10:00	42	12	38.9	1	1	1	2	2	3	1	8	3	1	poorly handled? doesn't stand up well		19:02:00	05:02:00	1168	1	1	2910	1	7759	2	3179	1	5	MAF8001
[truncated: 2 more columns]

## Sheet: T0 data
					Pre-departure vet exam (T0)			1=yes 2=no				0=nil 1=decreased 2=normal 3=increased	0=nil 1=decreased 2=normal 3=increased	0=nil 1=decreased 2=normal 3=increased	0=nil 1=decreased 2=normal 3=increased	Sum of four quadrants		1=BAR 2=QAR 3=other	T0 Ultrasound exam																Inspect box after departure	1 = ate all feed 2 = ate ≥1/2 3 = ate <1/2 4 = ate almost 0	1 = drank >1/2 2 = 1/4 to 1/2 3 = almost none	1 = ate all feed 2 = ate ≥1/2 3 = ate <1/2 4 = ate almost 0				Combined data set Pre-t/pt (T1 or T0)	Pre-departure US results
Trip	Date of pre-departure exam	Horse number	#	Horse name	Time fed	Time PEx complet-ed	Interval since feeding	Fed before exam (Y/N)	HR (bpm)	RR (bpm)	Temp-erature (oC)	Abdo auscultat-ion (LD)	Abdo auscultat-ion (LV)	Abdo auscultat-ion (RV)	Abdo auscultat-ion (RD) coded	Abdo auscultat-ion composite	Abdo auscultat-ion (RD) (ICS in 2 min)	Demean-our	Time US exam started	Interval since feeding	Fed before US (Y/N) 1=yes 2=no	DUOD#	DUOD contr blinded # (count)	DUOD motility blinded grade	CAEC#	CAEC motility blinded grade	COLN#	COLN motility blinded grade	JEJM#	JEJM motility blinded grade	US motility composite (sum of grades)	Cortisol sample # T0	Time collected	T0 cortisol (units)		Feed consump-tion overnight	Water consump-tion overnight	Feed consump-tion pre-dep	Faeces overnight (number of piles)	Faecal score		Pre-transport	DUOD count	DUOD grade	CAEC grade	COLN grade	JEJM grade	COMP US GRADE / SCORE
2	2022-10-11	MAF007	H1	Unknown or witheld	05:00:00	03:30	1899-12-29 22:30:00	2	36	20	37.9	1	1	2	1	5	3	1	03:15:00	1899-12-29 23:45:00	2	9613	2	1		1	4575	3	9745	2	7	MAF018	04:05:00	1.58		1	2	2	3	4			2	1	1	3	2	7
2	2022-10-11	MAF008	H2	Buddy	05:00:00	04:40	1899-12-29 23:40:00	2	42	12	37.8	2	2	2	2	8	5	3	03:02:00	1899-12-29 22:22:00	2	7903	3	2		2	3454	2	3465	2	8	MAF017	03:56:00	4.6		2	2	3	4	3			3	2	2	2	2	8
3	2022-11-15	MAF010	H3	Unknown or witheld	04:00:00	04:15	00:15:00	1	not recorded									1	04:15:00	00:00:00	1	2247	4	2	9209	3	6975	1	3816	3	9	MAF031	05:00:00	6.91		1	3	2	2	4			4	2	3	3	3	9
3	2022-11-15	MAF011	H4	Unknown or witheld	04:00:00	04:00	00:00:00	1	44	18		1	2	2	2	7	5	1	04:00:00	00:00:00	1	1321	3	2	9925	1	5625	2	8914	2	7		04:47:00	5.47		2	3	2	3	4			3	2	2	3	3	10
3	2022-11-15	MAF013	H5	Unknown or witheld	04:00:00	03:45	1899-12-29 23:45:00	2	34	12		1	2	2	1	6	4	2	03:45:00	00:00:00	1	4835	2	1	1335	2	4373	1	9852	1	5	MAF030	04:50:00	7.21		1	3	2	1	4			2	3	2	2	2	8
3	2022-11-15	MAF014	H6	Unknown or witheld	04:00:00	03:30	1899-12-29 23:30:00	2	58	12	37.8	2	3	2	2	9	6	3	03:30:00	00:00:00	1	7348	3	2	5120	2	4152	1	3318	1	6	MAF029	04:45:00	11.36		2	3	2	5	3			3	2	2	3	3	10
4	2022-11-23	MAF015	H7	Unknown or witheld	03:00:00	04:05	01:05:00	1	33	26	36.6	1	1	2	1	5	3	1	04:10:00	00:05:00	1	9775	2	1		1	3478	2	4266	2	6	MAF038	04:45:00	4.39		2	1	3	1	3			2	1	1	2	2	6
4	2022-11-23	MAF016	H8	Unknown or witheld	03:00:00	04:25	01:25:00	1	36	22	38	1	1	2	1	5	4	1	04:40:00	00:15:00	1	2286	6	3		2	9979	2	7190	2	9	MAF039	04:40:00	10.73		2	1	3					6	3	2	2	2	9
4	2022-11-23	MAF017	H9	Unknown or witheld	04:00:00	03:05	1899-12-29 23:05:00	2	36	12	37.5	2	2	2	1	7	2	1	03:15:00	00:10:00	1	1881	2	1	2774	1	1101	1	4740	2	5	MAF037	03:25:00	7.98		2	1	3	5	1			2	2	3	3	2	10
5	2022-11-29	MAF018	H10	South Pacific	04:00:00	04:25	00:25:00	1	32	8	37.4	1	1	2	2	6	5	2	03:13:00	1899-12-29 22:48:00	2	9879	5	3	2556	1	6960	3	8160	3	10	MAF058	04:55:00	2.49		1	1	3	2	3			5	3	2	3	3	10
5	2022-11-29	MAF019	H11	Unknown or witheld	04:00:00	04:35	00:35:00	1	42	12	37.3	1	2	2	1	6	4	2	03:29:00	1899-12-29 22:54:00	2	2357	3	2	9658	2	8444	1	4291	2	7	MAF057	04:55:00	1.15		1	1	3	3	5			3	2	2	3	3	10
5	2022-11-29	MAF020	H12	Unknown or witheld	04:00:00	04:45	00:45:00	1	42	12	37.1	2	2	2	1	7	3	1	03:43:00	1899-12-29 22:58:00	2	7260	2	1	4945	1	6567	2	5878	2	6	MAF056	04:55:00	2.71		1	1	3	3	4			2	3	2	2	3	10
5	2022-11-29	MAF021	H13	Unknown or witheld	04:00:00	04:15	00:15:00	1	46	16	38.3	1	2	2	1	6	3	2	03:59:00	1899-12-29 23:44:00	2	8825	1	1	5711	1	2055	2	7369	2	6	MAF055	04:55:00	2.4		1	2	3	2	5			1	2	1	2	3	8
6	2023-02-19	MAF022	H14	Unknown or witheld	03:00:00	researchers at Yass																																					3	2	2	2	2	6
6	2023-02-19	MAF023	H15	Unknown or witheld	03:00:00	researchers at Yass																																					2	1	2	1	2	6
6	2023-02-19	MAF024	H16	Unknown or witheld	03:00:00	researchers at Yass																																					3	2	1	2	1	6
6	2023-02-19	MAF027	H17	Percy	06:45:00	05:00	1899-12-29 22:15:00	2	32	18	37.8	2	2	2	1	7	2	1	05:00:00	00:00:00	1	7740	6	3	8766	1	5584	2	4170	1	7	MAF114	06:45:00	3.4		3	2	3	2	5			6	3	2	3	2	10
6	2023-02-19	MAF028	H18	Unknown or witheld	06:45:00	05:10	1899-12-29 22:25:00	2	49	32	37.9	1	2	2	1	6	3	1	06:10:00	01:00:00	1	3132	3	2	8025	2	8440	3	9159	1	8	MAF121	06:45:00	4.59		3	2	3	1	5			3	2	2	3	1	8
6	2023-02-19	MAF029	H19	Unknown or witheld	06:45:00	05:25	1899-12-29 22:40:00	2	48	12	37.8	2	2	2	2	8	7	2	05:50:00	00:25:00	1	5603	5	3	2271	1	9173	2	1420	2	8	MAF115	06:45:00	5.17		3	2	3	1	5			5	3	3	2	2	10
7	2023-02-26	MAF032	H20	Unknown or witheld	01:30:00		1899-12-29 22:30:00		not attemtped due to early departure									1	02:20:00	02:20:00	1	9356	1	1	1979	2	9955	2	2110	2	7	MAF6.001	03:02:00	5.98		3	2	3	2	4			1	1	2	2	2	7
7	2023-02-26	MAF034	H21	Unknown or witheld	01:30:00		1899-12-29 22:30:00		not attemtped due to early departure									1	02:33:00	02:33:00	1	6211	1	1	6022	2	9568	1	2789	3	7	MAF6.002	03:06:00	5.08		1	1	1	3	3			1	2	2	3	3	9
7	2023-02-26	MAF035	H22	Unknown or witheld	01:30:00		1899-12-29 22:30:00		not attemtped due to early departure									1	02:45:00	02:45:00	1	7027	4	2	6951	1	8838	2	4410	1	6	MAF130	03:08:00	3.47		2	1	2	3	4			4	3	1	2	2	8
8	2023-03-05	MAF036	H23	Unknown or witheld	01:00:00		1899-12-29 23:00:00		not attemtped due to early departure									1	01:38:00	01:38:00	1	8255	4	2	5755	2	2159	1	1316	1	6					2	2	2	2	4			4	2	2	2	2	7
8	2023-03-05	MAF037	H24	Unknown or witheld	01:00:00		1899-12-29 23:00:00		not attemtped due to early departure									1	02:52:00	02:52:00	1	1623	3	2	9081	1	4389	3	9616	3	9					1	2	1	2	4			3	2	2	3	3	9
8	2023-03-05	MAF038	H25	Unknown or witheld	01:00:00		1899-12-29 23:00:00		not attemtped due to early departure									1	02:38:00	02:38:00	1	2127	3	2	5141	1	2978	1	1646	3	8					2	2	2	5	3			3	2	1	1	3	8
8	2023-03-05	MAF039	H26	Unknown or witheld	01:00:00		1899-12-29 23:00:00		not attemtped due to early departure									1	02:28:00	02:28:00	1	4430	2	1	7142	3	4802	1	2149	2	7	MAF8006	03:12:00	3.14		1	1	1	5	3			2	1	3	1	2	7
8	2023-03-05	MAF040	H27	Unknown or witheld	01:00:00		1899-12-29 23:00:00		not attemtped due to early departure									2	01:55:00	01:55:00	1	9200	7	3	9068	2	2445	1	4957	1	7	MAF8004	03:08:00	9.56		2	2	1	3	3			7	3	2	1	2	7
8	2023-03-05	MAF041	H28	Unknown or witheld	01:00:00		1899-12-29 23:00:00		not attemtped due to early departure									1	02:12:00	02:12:00	1	4100	3	2	8526	1	5721	1	8289	3	7	MAF8005	03:10:00	5.06		2	1	2	4	3			3	2	1	2	3	7
8	2023-03-05	MAF042	H29	Unknown or witheld	01:00:00		1899-12-29 23:00:00		not attemtped due to early departure									1	01:48:00	01:48:00	1	5801	0	0	8683	2	8850	2	5681	2	6	MAF8003	03:06:00	10.2		1	1	1	4	3			0	1	2	2	2	6
8	2023-03-05	MAF043	H30	Unknown or witheld	01:00:00		1899-12-29 23:00:00			recheck rectal temp:	38							1	01:28:00	01:28:00	1	2812	3	2	2910	1	3021	1	9059	1	5	MAF8002	03:02:00	6.95		2	2	2	1	4			3	2	1	2	1	5
																																			1	11	11	5
																																			2	12	12	10
																																			3	4	4	12
																																				27	27	27

## Sheet: Transport details
																On truck, prior to departure or when still
Trip	Horse number	#	Horse name	Departure - date	Departure - time	Departure point	Destinat-ion	Direction 1=north 2=south	Arrival time	Distance (km)	Duraton (h)	Mvt duration (h)	Av speed (moving) (km/h)	Direction of travel 1=front (fwd) 2=side	Loaded 1=well 2=mod N'mgt 3=poorly		Driver observat-ions / comments	Temp at departure (oC)	Rel humidity at departure (%)	Temp at waypoint [Eastern Ck] (oC)	Rel humidity at waypoint (%)	Temp at arrival (oC)	Rel humidity at arrival (%)	Weather in transit
2	MAF007	H1	Unknown or witheld	2022-10-11	05:00:00	Williamtown	Wangaratta	2	15:15:00	830	10:15:00	09:26:00	88	2	1	Standing quietly	Travelled well	17.4	69	17.6	60	20.3	49	Mild, sunny
2	MAF008	H2	Buddy	2022-10-11	05:00:00	Williamtown	Wangaratta	2	15:15:00	830	10:15:00	09:26:00	88	2	1	Standing quietly	Travelled well	17.4	69	17.6	60	20.3	49	Mild, sunny
3	MAF010	H3	Unknown or witheld	2022-11-16	05:10:00	Williamtown	Wangaratta	2	17:04:00	840	11:54:00	07:21:00	72	2	1	Standing quietly	Travelled well	17.2	39	16	43	19.9	57	Mild, overcast
3	MAF011	H4	Unknown or witheld	2022-11-16	05:10:00	Williamtown	Wangaratta	2	17:04:00	840	11:54:00	07:21:00	72	2	1	Standing quietly	Travelled well	17.2	39	16	43	19.9	57	Mild, overcast
3	MAF013	H5	Unknown or witheld	2022-11-16	05:10:00	Williamtown	Wangaratta	2	17:04:00	840	11:54:00	07:21:00	72	2	2	Standing quietly	Travelled well	17.2	39	16	43	19.9	57	Mild, overcast
3	MAF014	H6	Unknown or witheld	2022-11-16	05:10:00	Williamtown	Wangaratta	2	17:04:00	840	11:54:00	07:21:00	72	2	1	Standing quietly	Travelled well	17.2	39	16	43	19.9	57	Mild, overcast
4	MAF015	H7	Unknown or witheld	2022-11-23	05:05:00	Williamtown	Wangaratta	2	16:30:00	800	11:25:00	10:00:00	80	2	1	Standing quietly	Travelled well	18.7	46	26.3	30	18.4	47	Mild, overcast
4	MAF016	H8	Unknown or witheld	2022-11-23	05:05:00	Williamtown	Wangaratta	2	16:30:00	800	11:25:00	10:00:00	80	2	2	Standing quietly	Travelled well	18.7	46	26.3	30	18.4	47	Mild, overcast
4	MAF017	H9	Unknown or witheld	2022-11-23	05:05:00	Williamtown	Wangaratta	2	16:30:00	800	11:25:00	10:00:00	80	2	2	Somewhat agitated	Travelled well	18.7	46	26.3	30	18.4	47	Mild, overcast
5	MAF018	H10	South Pacific	2022-11-30	05:40:00	Williamtown	Wangaratta	2	16:35:00	1108	10:55:00	13:16:00	83	2	1	Standing quietly	Travelled well	20.5	52	20.1	57	24.3	36	Mild, sunny
5	MAF019	H11	Unknown or witheld	2022-11-30	05:40:00	Williamtown	Wangaratta	2	16:35:00	1108	10:55:00	13:16:00	83	2	1	Standing quietly	Travelled well	20.5	52	20.1	57	24.3	36	Mild, sunny
5	MAF020	H12	Unknown or witheld	2022-11-30	05:40:00	Williamtown	Wangaratta	2	16:35:00	1108	10:55:00	13:16:00	83	2	1	Standing quietly	Travelled well	20.5	52	20.1	57	24.3	36	Mild, sunny
5	MAF021	H13	Unknown or witheld	2022-11-30	05:40:00	Williamtown	Wangaratta	2	16:35:00	1108	10:55:00	13:16:00	83	2	1	Standing quietly	Travelled well	20.5	52	20.1	57	24.3	36	Mild, sunny
6	MAF022	H14	Unknown or witheld	2023-02-20	03:30:00	Tumbarumba	Williamtown	1	17:00:00	760	13:30:00	12:55:00	76	2	1	Standing quietly	Travelled well	19.5	73	32	48	31.6	45	Hot, humid
6	MAF023	H15	Unknown or witheld	2023-02-20	03:30:00	Tumbarumba	Williamtown	1	17:00:00	760	13:30:00	12:55:00	76	2	1	Standing quietly	Travelled well	19.5	73	32	48	31.6	45	Hot, humid
6	MAF024	H16	Unknown or witheld	2023-02-20	03:30:00	Tumbarumba	Williamtown	1	17:00:00	760	13:30:00	12:55:00	76	1	1	Standing quietly	Travelled well	19.5	73	32	48	31.6	45	Hot, humid
6	MAF027	H17	Percy	2023-02-20	07:00:00	Yass	Williamtown	1	17:00:00	760	10:00:00	10:00:00	76	2	3	Standing quietly	Travelled well	19.1	99	32	48	31.6	45	Hot, humid
6	MAF028	H18	Unknown or witheld	2023-02-20	07:00:00	Yass	Williamtown	1	17:00:00	760	10:00:00	10:00:00	76	2	1	Standing quietly	Travelled well	19.1	99	32	48	31.6	45	Hot, humid
6	MAF029	H19	Unknown or witheld	2023-02-20	07:00:00	Yass	Williamtown	1	17:00:00	760	10:00:00	10:00:00	76	2	1	Standing quietly	Travelled well	19.1	99	32	48	31.6	45	Hot, humid
7	MAF032	H20	Unknown or witheld	2023-02-27	03:30:00	Tumbarumba	Williamtown	1	16:15:00	760	12:45:00	09:49:00	77	2	1	Standing quietly	Travelled well	10.5	87	25.9	64	26.1	69	Mild, humid
7	MAF034	H21	Unknown or witheld	2023-02-27	03:30:00	Tumbarumba	Williamtown	1	16:15:00	760	12:45:00	09:49:00	77	2	1	Standing quietly	Travelled well	10.5	87	25.9	64	26.1	69	Mild, humid
7	MAF035	H22	Unknown or witheld	2023-02-27	03:30:00	Tumbarumba	Williamtown	1	16:15:00	760	12:45:00	09:49:00	77	1	2	Standing quietly	Travelled well	10.5	87	25.9	64	26.1	69	Mild, humid
8	MAF036	H23	Unknown or witheld	2023-03-06	03:30:00	Tumbarumba	Williamtown	1	14:15:00	703	10:45:00	08:59:00	78	1	1	Standing quietly	Travelled well	17	75	37.7	17	37.2	24	Hot, dry
8	MAF037	H24	Unknown or witheld	2023-03-06	03:30:00	Tumbarumba	Williamtown	1	14:15:00	703	10:45:00	08:59:00	78	1	1	Standing quietly	Travelled well	17	75	37.7	17	37.2	24	Hot, dry
8	MAF038	H25	Unknown or witheld	2023-03-06	03:30:00	Tumbarumba	Williamtown	1	14:15:00	703	10:45:00	08:59:00	78	2	1	Standing quietly	Travelled well	17	75	37.7	17	37.2	24	Hot, dry
8	MAF039	H26	Unknown or witheld	2023-03-06	03:30:00	Tumbarumba	Williamtown	1	14:15:00	703	10:45:00	08:59:00	78	2	1	Standing quietly	Travelled well	17	75	37.7	17	37.2	24	Hot, dry
8	MAF040	H27	Unknown or witheld	2023-03-06	03:30:00	Tumbarumba	Williamtown	1	14:15:00	703	10:45:00	08:59:00	78	2	1	Standing quietly	Travelled well	17	75	37.7	17	37.2	24	Hot, dry
8	MAF041	H28	Unknown or witheld	2023-03-06	03:30:00	Tumbarumba	Williamtown	1	14:15:00	703	10:45:00	08:59:00	78	2	1	Standing quietly	Travelled well	17	75	37.7	17	37.2	24	Hot, dry
8	MAF042	H29	Unknown or witheld	2023-03-06	03:30:00	Tumbarumba	Williamtown	1	14:15:00	703	10:45:00	08:59:00	78	2	2	Standing quietly	Travelled well	17	75	37.7	17	37.2	24	Hot, dry
8	MAF043	H30	Unknown or witheld	2023-03-06	03:30:00	Tumbarumba	Williamtown	1	14:15:00	703	10:45:00	08:59:00	78	2	2	Somewhat agitated	Travelled well	17	75	37.7	17	37.2	24	Hot, dry

## Sheet: Arrival data
						T1 - arrival exam			1=BAR 2=QAR 3=other					1=Normal 2=Abnormal			1=Normal 2=Abnormal	0=nil 1=decreased 2=normal 3=increased	0=nil 1=decreased 2=normal 3=increased	0=nil 1=decreased 2=normal 3=increased	0=nil 1=decreased 2=normal 3=increased	Sum of four quadrants				1=Normal 2=Abnormal	T1 Ultrasound exam																1=eager to eat 2=hesitant	1=drinking readily 2=some 3=nil/??	blank = not observed	blank = not observed	Post-transport vet exam (T2)
Trip	Date of pre-departure exam	Horse number	#	Horse name	Date of post-t/pt exam	Time of arrival	Time of post-t/pt exam	Interval	Demean-our	Sweat score	HR (bpm)	RR (bpm)	Temp-erature (oC)	MM colour & CRT	Peripheral perfusion, jugular refill	Cardiac auscultat-ion	Pulmonary auscultat-ion	Abdo auscultat-ion (LD)	Abdo auscultat-ion (LV)	Abdo auscultat-ion (RV)	Abdo auscultat-ion (RD) coded	Abdo auscultat-ion composite	Abdo auscultat-ion (RD) (ICS in 2 min)	Other (specify)	Other abn (describe)	PEx	Time US exam	Time since arrival	DUOD#	DUOD contr blinded # (count)	DUOD motility blinded grade	CAEC#	CAEC motility blinded grade	COLN#	COLN motility blinded grade	JEJM#	JEJM motility blinded grade	US motility composite (sum of grades)	Cortisol sample # T1	Time collected	Time since arrival (h)	T1 Cortisol (nmol/L)	Appetite on arrival	Water consumpt-ion on arrival	# of faecal piles (on truck)	Faecal score	Time of T2 exam	Time since arrival (h)	Demean-our
2	2022-10-11	MAF007	H1	Unknown or witheld	2022-10-11	15:30:00	16:55:00	01:25:00	2	0	36	24	37.9	2	Warm, <2s	NAD	1	1	2	2	1	6	2	COUGHING		2	16:10:00	00:40:00	2003	2	1	9250	1	1550	1	3554	2	5	MAF015	16:55:00	01:25:00	10.58	1	1	0		researchers unable to remain for this examination
2	2022-10-11	MAF008	H2	Buddy	2022-10-11	15:30:00	16:45:00	01:15:00	2	0	42	16	38.1	1	Warm, <2s	NAD	1	0	1	1	1	3	1	occ gassy tinkle	tucked up, scours on tail / HLs	2	15:39:00	00:09:00	4618	4	2	9675	2	4698	1	2045	2	7	MAD014	16:50:00	01:20:00	5.61	1	1	0		researchers unable to remain for this examination
3	2022-11-15	MAF010	H3	Unknown or witheld	2022-11-16	17:04:00	17:20:00	00:16:00	1	0	36	12	37.7	1	Warm, <2s	NAD	1	2	2	1	1	6	2			1	17:30:00	00:26:00	7043	2	1	1804	3	9454	2	2367	3	9	MAF035	18:10:00	01:06:00	4.42					PEx not completed		BAR
3	2022-11-15	MAF011	H4	Unknown or witheld	2022-11-16	17:04:00	17:40:00	00:36:00	1	0	48	22	36.5	1	Cool skin and distal extremities, <2s	NAD	2	1	1	2	2	6	5	Soft faeces HL, sl scuffing of tail		1	17:40:00	00:36:00	3544	1	1	5962	2	2475	2	1165	1	6	MAF032	18:10:00	01:06:00	6.7				1	PEx not completed		BAR
3	2022-11-15	MAF013	H5	Unknown or witheld	2022-11-16	17:04:00	17:55:00	00:51:00	2	0	36	12	37.1	1	Warm, <2s	NAD	1	1	2	2	1	6	2			1	17:55:00	00:51:00	9164	4	2	4921	2	6735	1	9281	1	6	MAF034	18:10:00	01:06:00	4.65	1	3		4	19:15:00	02:11:00	QAR
3	2022-11-15	MAF014	H6	Unknown or witheld	2022-11-16	17:04:00	17:20:00	00:16:00	1	0	47	20	38.1	1	Warm, <2s	NAD	1	2	2	2	1	7	3	A++, pawing	gassy on ausc	2	17:20:00	00:16:00	4139	4	2	5436	3	1132	3	9982	3	11	MAF033	18:10:00	01:06:00	10.28	1	1		2	19:15:00	02:11:00	BAR
4	2022-11-23	MAF015	H7	Unknown or witheld	2022-11-23	16:30:00	16:40:00	00:10:00	1	0	42	14	36.7	1	Warm, <2s	NAD	1	2	1	1	1	5	2			1	16:40:00	00:10:00	3175	5	3	5983	1	5614	1	6770	1	6	MAF041	17:35:00	01:05:00	22.73	1	3	1	4	18:35:00	02:05:00	QAR
4	2022-11-23	MAF016	H8	Unknown or witheld	2022-11-23	16:30:00	17:10:00	00:40:00	1	0	48	18	37.9	1	Warm, <2s	NAD	1	1	1	1	1	4	1			1	17:03:00	00:33:00	6445	1	1	9768	1	4834	1	6606	1	4	MAF040	17:10:00	00:40:00	3.57	1	1			19:15:00	02:45:00	QAR
4	2022-11-23	MAF017	H9	Unknown or witheld	2022-11-23	16:30:00	17:15:00	00:45:00	1	0	40	24	37.4	2	Warm, <2s	NAD	1	2	2	2	1	7	4	Windsucking (noted before departure, but increased on arrival)		2	16:35:00	00:05:00	5994	3	2	1934	3	8688	2	9180	1	8	MAF042	17:37:00	01:07:00	4.48	2	3	1	1	18:15:00	01:45:00	BAR
5	2022-11-30	MAF018	H10	South Pacific	2022-11-30	16:45:00	17:15:00	00:30:00	1	0	32	22	37.6	1	Warm, <2s	NAD	1	2	2	2	1	7	4			1	17:16:00	00:31:00	4202	2	2	7646	2	1859	2	1345	3	9	MAF054	17:40:00	00:55:00	4.19	1	1	1	3	18:15:00	01:30:00	BAR
5	2022-11-30	MAF019	H11	Unknown or witheld	2022-11-30	16:45:00	17:22:00	00:37:00	1	0	36	20	37.8	1	Warm, <2s	NAD	1	1	2	1	1	5	3		SND +; MOD ++ bilaterally	2	17:07:00	00:22:00	3476	0	0	5549	1	6932	1	2538	2	4	MAF051	17:48:00	01:03:00	6.17	1	1	1	5	18:30:00	01:45:00	BAR
5	2022-11-30	MAF020	H12	Unknown or witheld	2022-11-30	16:45:00	17:09:00	00:24:00	1	0	32	16	37	1	Warm, <2s	NAD	1	2	2	2	2	8	7			1	16:58:00	00:13:00	2245	4	2	3752	1	8446	2	7366	3	8	MAF052	17:45:00	01:00:00	5.93	1	1	1	3	18:30:00	01:45:00	BAR
5	2022-11-30	MAF021	H13	Unknown or witheld	2022-11-30	16:45:00	16:57:00	00:12:00	1	0	48	24	37.9	1	Warm, <2s	NAD	2	2	2	2	3	9	10			1	16:47:00	00:02:00	6855	2	1	9819	2	6915	1	1374	3	7	MAF053	17:43:00	00:58:00	5.23	1	1	1	5	18:35:00	01:50:00	BAR
6	2023-02-19	MAF022	H14	Unknown or witheld	2023-02-20	17:00:00	18:20:00	01:20:00	2	0	44	24	37.7	1	Warm, <2s	NAD	1	2	2	2	2	8	5		Has already druck >3/4 bkt by time of PEx	1	18:05:00	01:05:00	2170	0	0	1205	1	5183	1	1914	2	4	MAF048	19:00:00	02:00:00	5.33	1	1	1	5	21:00:00	04:00:00	BAR
6	2023-02-19	MAF023	H15	Unknown or witheld	2023-02-20	17:00:00	17:30:00	00:30:00	2	1	36	28	38	1	Warm, <2s	NAD	1	1	1	2	1	5	2		Tucked up, sweaty	2	17:43:00	00:43:00	7427	3	2	7434	1	4725	1	5643	1	5	MAF049	19:00:00	02:00:00	9.93	1	1	2	5	20:45:00	03:45:00	BAR
6	2023-02-19	MAF024	H16	Unknown or witheld	2023-02-20	17:00:00	17:20:00	00:20:00	1	0	60	60	38	2	Warm, <2s	NAD	1	1	2	2	1	6	2	has not yet drunk much		1	18:29:00	01:29:00	9073	2	1	9922	1	7696	1	3955	1	4	MAF050	19:00:00	02:00:00	4.55	1	2	1	5	20:55:00	03:55:00	BAR
6	2023-02-19	MAF027	H17	Percy	2023-02-20	17:00:00	17:38:00	00:38:00	1	1	42	24	38	2	Warm, <2s	NAD	1	1	1	1	1	4	3			1	18:16:00	01:16:00	3542	3	2	9877		7014	2	4237	3		MAF125	19:48:00	02:48:00	5.93	2	1	2	5	20:30:00	03:30:00	BAR
6	2023-02-19	MAF028	H18	Unknown or witheld	2023-02-20	17:00:00	18:00:00	01:00:00	3	2	56	28	38.5	2	Warm, <2s	NAD	1	1	1	1	1	4	2	very tucked up and sweaty	unsettled - settled when 029 in same box (not even when next door)	2	17:54:00	00:54:00	4424	0	0	4646	1	1775	1	3050	1	3	MAF119	19:40:00	02:40:00	17.45	2	2	0		21:12:00	04:12:00	BAR
6	2023-02-19	MAF029	H19	Unknown or witheld	2023-02-20	17:00:00	17:50:00	00:50:00	2	1	48	24	38.2	2	Warm, <2s	NAD	1	1	1	1	1	4	3	↑ DP's (bilat FL's)	shuffling (footsore) on offloading	2	17:33:00	00:33:00	8104	1	1	4069	1	7148	1	8863	1	4	MAF123	19:45:00	02:45:00	9.4	1	1	0		20:40:00	03:40:00	BAR
7	2023-02-26	MAF032	H20	Unknown or witheld	2023-02-27	16:13:00	17:28:00	01:15:00	1	0	50	20	37.1	1	Warm, <2s	NAD	1	2	1	1	1	5	3			1	16:38:00	00:25:00	3235	2	1	7695	1	6099	1	3393	1	4	MAF7.305	17:57:00	01:44:00	7.68	2	2	0				QAR
7	2023-02-26	MAF034	H21	Unknown or witheld	2023-02-27	16:13:00	17:20:00	01:07:00	1	0	34	15	37.3	1	Warm, <2s	NAD	1	2	2	1	2	7	6			1	16:30:00	00:17:00	6539	2	1	3865	1	7064	1	1207	1	4	MAF7.304	18:01:00	01:48:00	3.36	1	1	1	4			BAR
7	2023-02-26	MAF035	H22	Unknown or witheld	2023-02-27	16:13:00	17:36:00	01:23:00	1	0	38	28	36.5	1	Warm, <2s	NAD	2	1	1	1	1	4	3			1	16:50:00	00:37:00	8961	4	2	1668	3	9770	1	7129	1	7	MAF7.303	18:03:00	01:50:00	3.99	1	1	2	4			BAR
8	2023-03-05	MAF036	H23	Unknown or witheld	2023-03-06	14:15:00	15:55:00	01:40:00	2	1	44	22	37.9	1	Warm, <2s	NAD	2	1	2	2	1	6	2		tail rub and moist perineum (see photo)	2	14:49:00	00:34:00	1144	2	1	2986	2	5394	2	7470	3	8	MAF8011	16:32:00	02:17:00	15.2	1	1	0		18:29:00	04:14:00	QAR
8	2023-03-05	MAF037	H24	Unknown or witheld	2023-03-06	14:15:00	15:52:00	01:37:00	1	1	34	34	38.2	1	Warm, <2s	NAD	1	2	2	2	2	8	6		tucked up	2	14:40:00	00:25:00	1045	3	2	6728	1	8606	1	1511	3	7	MAF8203	16:28:00	02:13:00	13.76	2	1	0		18:10:00	03:55:00	QAR
8	2023-03-05	MAF038	H25	Unknown or witheld	2023-03-06	14:15:00	15:40:00	01:25:00	2	1	38	30	37.8	1	Warm, <2s	NAD	1	2	2	2	1	7	4		tucked up	2	14:34:00	00:19:00	5194	2	1	2340	1	4669	1	6575	1	4	MAF8014	16:24:00	02:09:00	18.48	1	1	1	2	17:57:00	03:42:00	QAR
8	2023-03-05	MAF039	H26	Unknown or witheld	2023-03-06	14:15:00	15:45:00	01:30:00	2	1	32	24	37.6	1	Warm, <2s	NAD	1	0	1	2	1	4	0	gas tinkles	↓ swelling in HL since departure	1	14:28:00	00:13:00	1077	5	3	1005	3	1788	2	4737	2	10	MAF8008	16:50:00	02:35:00	22.64	1	1	1	2	18:06:00	03:51:00	QAR
8	2023-03-05	MAF040	H27	Unknown or witheld	2023-03-06	14:15:00	16:04:00	01:49:00	3	0	44	24	37.9	1	Warm, <2s	NAD	1	1	1	1	1	4	2	gas tinkles		1	15:03:00	00:48:00	7403	2	1	8476	1	8458	1	1211	1	4	MAF8206	16:37:00	02:22:00	11.74	2	1	0		18:12:00	03:57:00	Dull
8	2023-03-05	MAF041	H28	Unknown or witheld	2023-03-06	14:15:00	16:08:00	01:53:00	2	1	48	18	37.6	1	Warm, <2s	NAD	1	2	1	1	1	5	2			1	15:10:00	00:55:00	8760	1	1	1398	1	6066	1	5288	2	5	MAF8207	16:39:00	02:24:00	19.12	1	1	0		18:17:00	04:02:00	QAR
8	2023-03-05	MAF042	H29	Unknown or witheld	2023-03-06	14:15:00	16:00:00	01:45:00	2	2	56	50	37.7	1	Warm, <2s	NAD	1	0	1	2	1	4	0		tucked up ++	2	14:54:00	00:39:00	2061	2	1	2421	1	7708	3	3162	1	6	MAF8205	16:34:00	02:19:00	17.25	1	1	0		18:22:00	04:07:00	QAR
8	2023-03-05	MAF043	H30	Unknown or witheld	2023-03-06	14:15:00	16:10:00	01:55:00	1	1	36	16	37.8	1	Warm, <2s	NAD	1	1	2	2	1	6	2			1	15:31:00	01:16:00	4229	3	2	1069	1	1892	1	4104			MAF8012	16:20:00	02:05:00	12.81	1	1	1	2	17:48:00	03:33:00	BAR
[truncated: 33 more columns]
